# Supplementary material for: Proposed Protocol for Field Testing of Endurance Fitness of Young Labrador Retrievers
Source: Methods Protoc. 2023 Jun 28;6(4):61. doi: 10.3390/mps6040061 (PMC10366876; doi:10.3390/mps6040061)
Supplement: Supplementary file 1 [file mps-06-00061-s001.zip]

Archive with 1 entries (1 files):
- mps-2444223-supplementary.pdf
